# Supplementary material for: ARID1B-related disorder in 87 adults: Natural history and self-sustainability
Source: Genet Med Open. 2024 Jul 23;2:101873. doi: 10.1016/j.gimo.2024.101873 (PMC11613905; doi:10.1016/j.gimo.2024.101873)
Supplement: Supplementary Material [file mmc2.xlsx]

## Sheet: Sheet1
Questionnaire	Variable_label	Type
Parental_English	1.1|Patient nr	String
Parental_English	1.2|Are you filling out this questionnaire in preparation of a consultation in Leiden, the Netherlands?	Numeric
Parental_English	1.3|What is the sex of your child?	Numeric
Parental_English	1.4|In which country was the diagnosis made?	Numeric
Parental_English	1.5|At what age was the diagnosis made? (year)	Numeric
Parental_English	1.6|At what age was the mutation detected? (year)	Numeric
Parental_English	1.7|Age father at birth child (year)	Numeric
Parental_English	1.8|Age mother at birth child (year)	Numeric
Parental_English	1.9|Highest education father	Numeric
Parental_English	1.10|Please describe the current occupation of the father?	String
Parental_English	1.11|Highest education of the mother	Numeric
Parental_English	1.12|Please describe the current occupation of the mother?	String
Parental_English	1.13|Gene	Numeric
Parental_English	1.13|Other gene	String
Parental_English	1.14|Inheritance	Numeric
Parental_English	1.15|Technique	Numeric
Parental_English	1.15|Please specify the technique with which the variant(s) was/were detected	String
Parental_English	1.16|What was the reason (indication) for seeing a clinical geneticist? Or what was the reason (indication) for the genetic testing?	String
Parental_English	1.17|Age recognition of delayed development (months)	Numeric
Parental_English	1.2|Do you give permission for the sharing of data with other caretakers of your child, for example may they receive a copy of the letter from you?	Numeric
Parental_English	1.18|Do you give permission for the use of anonymized data for scientific research?	Numeric
Parental_English	1.19|Date of filling out this questionnaire	Date
Parental_English	1.20|Who are filling out this form?(Father and mother)	Numeric
Parental_English	1.20|Who are filling out this form?(Father)	Numeric
Parental_English	1.20|Who are filling out this form?(Mother)	Numeric
Parental_English	1.20|Who are filling out this form?(Other)	Numeric
Parental_English	1.20|Who is filling out this form?	String
Parental_English	1.21|What is the age of your child at the moment of filling out this questionnaire? (year)	Numeric
Parental_English	2.1|How many cigarettes/day did you use on average during pregnancy (0 for none)?	Numeric
Parental_English	2.2|How many units of alcohol/day did you consume on average during pregnancy (0 for none)?	Numeric
Parental_English	2.3|Did you take any medication during pregnancy?	Numeric
Parental_English	2.3|If yes, which? (if possible, please specify dosage and how often it was taken/day)	String
Parental_English	2.4|Did you use soft or hard drugs during pregnancy?	Numeric
Parental_English	2.4|If yes, which and how often?	String
Parental_English	2.5|Was a triple test done during pregnancy?	Numeric
Parental_English	2.6|Was a NIPT done during this pregnancy?	Numeric
Parental_English	2.7|Was a 20-week ultrasound done during pregnancy?	Numeric
Parental_English	2.7|What were the abnormalities at the 20-week ultrasound?	String
Parental_English	2.8|Has prenatal diagnostics been performed (for example, chorionic villus sampling or amniocentesis)?	Numeric
Parental_English	2.8|What was the reason for the prenatal diagnostics?	String
Parental_English	2.8|What was the outcome of the prenatal diagnostics?	String
Parental_English	2.9|At how many weeks of pregnancy was your child born?	Numeric
Parental_English	2.10|Birth(Vaginal (natural, without complications))	Numeric
Parental_English	2.10|Birth(Vaginal (induced))	Numeric
Parental_English	2.10|Birth(Vaginal (vacuum pump))	Numeric
Parental_English	2.10|Birth(Vaginal (forceps delivery))	Numeric
Parental_English	2.10|Birth(Cesarean section (planned))	Numeric
Parental_English	2.10|Birth(Cesarean section (unplanned))	Numeric
Parental_English	2.11|How long did the delivery last? (hours)	Numeric
Parental_English	2.12|Were there other birth complications (for example a not optimal position of the baby/umbilical cord around the neck/feces in the amniotic fluid)?	Numeric
Parental_English	2.12|If yes which?	String
Parental_English	2.13|What was the APGAR score after 1 minute?	Numeric
Parental_English	2.14|What was the APGAR score after 5 minutes?	Numeric
Parental_English	2.15|What was the APGAR score after 10 minutes?	Numeric
Parental_English	2.16|Was there oxygen deprivation after birth?	Numeric
Parental_English	2.17|Did your child make breathing sounds in the first few weeks after birth?	Numeric
Parental_English	2.17|Did your child have laryngomalacia?	Numeric
Parental_English	2.18|Did your baby have to go under the lamp due to a yellow color?	Numeric
Parental_English	2.19|Did your baby cry straight away?	Numeric
Parental_English	2.20|Did your baby have to be in the incubator?	Numeric
Parental_English	2.20|If so, how long? (days)	Numeric
Parental_English	2.21|What was the birth weight? (grams)	Numeric
Parental_English	2.22|After how many days was your child allowed to go home (0 in case of home birth or home after birth)? (days)	Numeric
Parental_English	2.23|During the first 2 weeks, how many days was your child in the hospital? (days)	Numeric
Parental_English	2.24|Was your baby dehydrated in the first weeks after birth?	Numeric
Parental_English	2.25|Are there any congenital abnormalities?	Numeric
Parental_English	2.25|If yes, which?	String
Parental_English	2.26|During the first three months after birth: The baby drank well	Numeric
Parental_English	2.27|During the first three months after birth: The baby slept well	Numeric
Parental_English	2.28|During the first three months after birth: The baby was very nervous and jumpy	Numeric
Parental_English	2.29|During the first three months after birth: The baby overstretched	Numeric
Parental_English	2.30|During the first three months after birth: The baby was floppy	Numeric
Parental_English	3.1|How old was your child when it laughed for the first time? (months)	Numeric
Parental_English	3.2|How old was your child when it first rolled over? (months)	Numeric
Parental_English	3.3|How old was your child when (s)he sat independently for the first time? (months)	Numeric
Parental_English	3.4|How old was your child when (s)he walked independently for the first time? (months)	Numeric
Parental_English	3.5|How old was your child when (s)he spoke a few words? (months)	Numeric
Parental_English	3.6|Age of first (milk/primary/baby) teeth? (year)	Numeric
Parental_English	3.7|Age of first permanent teeth (adult teeth)? (year)	Numeric
Parental_English	3.8|Have all the teeth of the 'adult' teeth come through?	Numeric
Parental_English	3.9|At what age was your child potty-trained for urine during the day? (year)	Numeric
Parental_English	3.10|At what age was your child toilet trained during the day? (year)	Numeric
Parental_English	3.11|How old was your child when (s)he could read? (year)	Numeric
Parental_English	3.12|What are the current reading abilities of your child?	Numeric
Parental_English	3.13|How old was your child when (s)he could write? (year)	Numeric
Parental_English	3.14|What are the current writing abilities of your child?(None)	Numeric
Parental_English	3.14|What are the current writing abilities of your child?(Writes single letters)	Numeric
Parental_English	3.14|What are the current writing abilities of your child?(Writes his/her name)	Numeric
Parental_English	3.14|What are the current writing abilities of your child?(Writes some simple words)	Numeric
Parental_English	3.14|What are the current writing abilities of your child?(Can copy a sentence)	Numeric
Parental_English	3.14|What are the current writing abilities of your child?(Writes a sentence independently)	Numeric
Parental_English	3.14|What are the current writing abilities of your child?(Writes a letter)	Numeric
Parental_English	3.15|Is your child developing new skills currently?	Numeric
Parental_English	3.16|Has your child lost certain skills?	Numeric
Parental_English	3.16|If so, please specify which skills, at what age and whether they can be learned again	String
Parental_English	3.17|Does your child often bump into things or fall?	Numeric
Parental_English	3.18|Does your child have problems walking?	Numeric
Parental_English	3.19|Can your child walk up the stairs independently?	Numeric
Parental_English	3.20|Does your child have trouble running?	Numeric
Parental_English	3.21|Does your child have problems climbing?	Numeric
Parental_English	3.22|Does your child have insoles, orthotics or adapted shoes?(No)	Numeric
Parental_English	3.22|Does your child have insoles, orthotics or adapted shoes?(Insoles)	Numeric
Parental_English	3.22|Does your child have insoles, orthotics or adapted shoes?(Orthopedic shoes or orthotics)	Numeric
Parental_English	3.22|How are the shoes adjusted?	String
Parental_English	3.23|Has your child's kneecap (patella) ever dislocated?	Numeric
Parental_English	3.23|At what age did the kneecap (patella) luxated first?	Numeric
Parental_English	3.24|Does your child use walking aids?	Numeric
Parental_English	3.24|From what age onwards are walking aids being used?	Numeric
Parental_English	3.24|Which?(Crutches)	Numeric
Parental_English	3.24|Which?(Wheelchair)	Numeric
Parental_English	3.24|Which?(Other)	Numeric
Parental_English	3.24|What other walking aids?	String
Parental_English	3.25|Does your child have problems using the arms or the hand? For example with writing?	Numeric
Parental_English	3.26|Has your child's IQ ever been tested?	Numeric
Parental_English	3.26|If you have a copy, please upload the IQ-test here or email to baf@lumc.nl	String
Parental_English	3.26|What was your child's age at the latest IQ test? (year)	Numeric
Parental_English	3.26|Who took the IQ test (name, profession)?	String
Parental_English	3.26|What was the measured performance IQ?	Numeric
Parental_English	3.26|What was the measured verbal IQ?	Numeric
Parental_English	3.26|What was the measured total IQ?	Numeric
Parental_English	3.27|Has your child attended a daycare center?(No)	Numeric
Parental_English	3.27|Has your child attended a daycare center?(Yes, regular daycare center)	Numeric
Parental_English	3.27|Has your child attended a daycare center?(Yes, special/medical daycare center)	Numeric
Parental_English	3.28|What kind of primary education has your child attended?(Not applicable)	Numeric
Parental_English	3.28|What kind of primary education has your child attended?(Regular primary education)	Numeric
Parental_English	3.28|What kind of primary education has your child attended?(Regular primary education with support)	Numeric
Parental_English	3.28|What kind of primary education has your child attended?(Special primary education Cluster 1 (blind and visually impaired children))	Numeric
Parental_English	3.28|What kind of primary education has your child attended?(Special primary education Cluster 2 (hearing-impaired children and children with a language-speech development disorder))	Numeric
Parental_English	3.28|What kind of primary education has your child attended?(Special primary education Cluster 3 (motor handicapped, mentally handicapped and chronically ill children))	Numeric
Parental_English	3.28|What kind of primary education has your child attended?(Special primary education Cluster 4 (children with mental disorders and behavioral problems))	Numeric
Parental_English	3.28|What kind of primary education has your child attended?(ZMLK/special education for children having much difficulties learning (conform Cluster 3))	Numeric
Parental_English	3.29|What kind of secondary education has your child attended?(Not applicable)	Numeric
Parental_English	3.29|What kind of secondary education has your child attended?(Regular secondary education)	Numeric
Parental_English	3.29|What kind of secondary education has your child attended?(Special secondary education)	Numeric
Parental_English	3.30|Has your child completed internships at a company or institution?(No/not applicable)	Numeric
Parental_English	3.30|Has your child completed internships at a company or institution?(Yes, regular place at institution/company)	Numeric
Parental_English	3.30|Has your child completed internships at a company or institution?(Yes, special place at institution/company)	Numeric
Parental_English	3.31|Which schools has your child attended?	String
Parental_English	3.32|Does your child or did your child enjoy going to school?	Numeric
Parental_English	3.33|Is your child experiencing or did your child experience problems at school?	Numeric
Parental_English	3.33|If so, can you describe what problems and how your child expressed them?	String
Parental_English	3.34|Where does your child live?	Numeric
Parental_English	3.34|How many residents does a supervisor accompany in the residential group per shift?	Numeric
Parental_English	3.34|At what age did your child leave home?	Numeric
Parental_English	3.35|Where is your child during the week?(At home)	Numeric
Parental_English	3.35|Where is your child during the week?(Daycare)	Numeric
Parental_English	3.35|Where is your child during the week?(School)	Numeric
Parental_English	3.35|Where is your child during the week?(Daytime activities elsewhere (1-3 day/week))	Numeric
Parental_English	3.35|Where is your child during the week?(Daytime activities elsewhere (4-5 day/week))	Numeric
Parental_English	3.35|Where is your child during the week?(Sheltered work environment (1-3 day/week))	Numeric
Parental_English	3.35|Where is your child during the week?(Sheltered working environment (4-5 day/week))	Numeric
Parental_English	3.35|Where is your child during the week?(Regular working place)	Numeric
Parental_English	3.35|Can you describe what he/she is doing here? (type of work, functions well?, extra guidance or not)	String
Parental_English	3.35|Is your child able to provide for him/herself (and any possible family members)?	Numeric
Parental_English	4.1|Can your child make his/her own bed?	Numeric
Parental_English	4.2|Can your child clean up, do light housework?	Numeric
Parental_English	4.3|Can your child do the groceries?	Numeric
Parental_English	4.4|Can your child replace a lamp, tighten screw?	Numeric
Parental_English	4.5|Can your child do the laundry?	Numeric
Parental_English	4.6|Can your child take a bath or shower?	Numeric
Parental_English	4.7|Can your child brush his/her teeth and comb his/her hair?	Numeric
Parental_English	4.8|Can your child dress and undress him/herself?	Numeric
Parental_English	4.9|Can your child go to the toilet?	Numeric
Parental_English	4.10|Can your child make sandwiches?	Numeric
Parental_English	4.11|Can your child fry an egg, make pancakes, or heat food in the microwave?	Numeric
Parental_English	4.12|Can your child prepare dinner?	Numeric
Parental_English	4.13|Can your child set and clear the table?	Numeric
Parental_English	4.14|Can your child drink from a cup?	Numeric
Parental_English	4.15|Can your child eat from a plate?	Numeric
Parental_English	4.16|Can your child do the dishes or load the dishwasher?	Numeric
Parental_English	4.17|Can your child handle money, pay in the store?	Numeric
Parental_English	4.18|Can your child stay home alone for 30 minutes?	Numeric
Parental_English	4.19|Can your child travel alone by public transport?	Numeric
Parental_English	5.1|Has your child suffered from an allergy or has ever had an allergic reaction?	Numeric
Parental_English	5.1|Which?	String
Parental_English	5.2|Has your child been vaccinated (according to the national vaccination program)?	Numeric
Parental_English	5.2|Why not?	String
Parental_English	5.3|Does your child have a heart defect?	Numeric
Parental_English	5.3|What heart defect does your child have?	String
Parental_English	5.4|Does your child have a kidney defect?	Numeric
Parental_English	5.4|What kidney abnormality does your child have?	String
Parental_English	5.4|At what age was this renal anomaly detected? (year)	Numeric
Parental_English	5.5|Does your child have scoliosis? a scoliosis is a curvature of the spine towards the right or left side of the body	Numeric
Parental_English	5.5|What treatment has your child had for his/her scoliosis?(None)	Numeric
Parental_English	5.5|What treatment has your child had for his/her scoliosis?(Physiotherapy)	Numeric
Parental_English	5.5|What treatment has your child had for his/her scoliosis?(Brace (= plastic corset))	Numeric
Parental_English	5.5|What treatment has your child had for his/her scoliosis?(Operation)	Numeric
Parental_English	5.5|What treatment has your child had for his/her scoliosis?(Operation planned)	Numeric
Parental_English	5.6|Has an X-ray of hands, feet or the back ever been taken?	Numeric
Parental_English	5.6|What exactly and where?	String
Parental_English	5.7|How many times a week does your child have to go to the toilet for stools?	Numeric
Parental_English	5.8|Does your child have to strain when defecating?	Numeric
Parental_English	5.9|How is your child's stool usually? for explanation types see image below(type 1)	Numeric
Parental_English	5.9|How is your child's stool usually? for explanation types see image below(type 2)	Numeric
Parental_English	5.9|How is your child's stool usually? for explanation types see image below(type 3)	Numeric
Parental_English	5.9|How is your child's stool usually? for explanation types see image below(type 4)	Numeric
Parental_English	5.9|How is your child's stool usually? for explanation types see image below(type 5)	Numeric
Parental_English	5.9|How is your child's stool usually? for explanation types see image below(type 6)	Numeric
Parental_English	5.9|How is your child's stool usually? for explanation types see image below(type 7)	Numeric
Parental_English	5.11|Have your child's testes descended spontaneously?	Numeric
Parental_English	5.12|Has your child ever had a brain scan done?(No)	Numeric
Parental_English	5.12|Has your child ever had a brain scan done?(Yes, MRI)	Numeric
Parental_English	5.12|Has your child ever had a brain scan done?(Yes, CT)	Numeric
Parental_English	5.12|Has your child ever had a brain scan done?(Yes, ultrasound (only if no CT or MRI))	Numeric
Parental_English	5.12|Has your child ever had a brain scan done?(Yes, don't know what kind of scan)	Numeric
Parental_English	5.12|Has your child ever had a brain scan done?(Yes, MRI+CT)	Numeric
Parental_English	5.12|Where was this scan made?	String
Parental_English	5.12|Has an absent or small corpus callosum been detected on this?	Numeric
Parental_English	5.12|Have other brain abnormalities been identified?	Numeric
Parental_English	5.12|What brain abnormalities have been seen?	String
Parental_English	5.13|Have your child's eyes ever been examined?	Numeric
Parental_English	5.13|How long ago was this? (year(s))	Numeric
Parental_English	5.14|Are there any problems with your child's vision?	Numeric
Parental_English	5.15|Does your child wear glasses?(No)	Numeric
Parental_English	5.15|Does your child wear glasses?(Yes, for closeby)	Numeric
Parental_English	5.15|Does your child wear glasses?(Yes, for afar)	Numeric
Parental_English	5.15|What is the strength of the strongest spectacle lens?	Numeric
Parental_English	5.16|Does your child have any other eye defect(s)?	Numeric
Parental_English	5.16|If so, what other eye abnormalities?	String
Parental_English	5.17|Does your child hear well?	Numeric
Parental_English	5.18|Does your child have a hearing aid?	Numeric
Parental_English	5.17|If known/tested, hearing loss in dB (left)	Numeric
Parental_English	5.17|If known/tested, hearing loss in dB (right)	Numeric
Parental_English	5.19|Has your child ever had tubes?	Numeric
Parental_English	5.19|How often has your child had tubes?	Numeric
Parental_English	5.19|What was the age when tubes were used for the first time? (year)	Numeric
Parental_English	5.20|Has the adenoid been removed?	Numeric
Parental_English	5.21|Have the tonsils been removed?	Numeric
Parental_English	5.22|Are your child's nails growing?	Numeric
Parental_English	5.23|Is your child's hair growing?	Numeric
Parental_English	5.24|Eczema	Numeric
Parental_English	5.25|Has your child been diagnosed with a thyroid disorder?	Numeric
Parental_English	5.25|At what age was a thyroid disorder diagnosed? (year)	Numeric
Parental_English	5.25|What kind of thyroid disorder has been diagnosed?	Numeric
Parental_English	5.26|Does your child sweat a lot or little?	Numeric
Parental_English	5.27|Has your child been diagnosed with diabetes mellitus?	Numeric
Parental_English	5.27|What was the age of diagnosis of diabetes? (year)	Numeric
Parental_English	5.27|What type of diabetes has been diagnosed?	Numeric
Parental_English	5.27|Please describe type of diabetes	String
Parental_English	5.27|Is your child on diabetes medication?	Numeric
Parental_English	5.28|Has your child ever been diagnosed with high blood pressure?	Numeric
Parental_English	5.28|At what age was this high blood pressure measured for the first time?	Numeric
Parental_English	5.28|Is your child taking medication for high blood pressure?	Numeric
Parental_English	5.29|Does your child have a high pain tolerance?	Numeric
Parental_English	5.30|Is your child going bald?	Numeric
Parental_English	5.30|From what age? (year)	Numeric
Parental_English	5.31|Has your child ever had a seizure?	Numeric
Parental_English	5.31|Has your child only had febrile seizures?	Numeric
Parental_English	5.31|Has your child ever taken anti-seizure drugs?	Numeric
Parental_English	5.31|What antiepileptic drugs has your child taken?	String
Parental_English	5.31|Did your child still have seizures during treatment?	Numeric
Parental_English	5.31|Is your child currently taking anti-epileptic drugs?	Numeric
Parental_English	5.31|At what age did your child have the first epileptic seizure (year(s))?	Numeric
Parental_English	5.31|How long ago was the last epileptic seizure (year)?	Numeric
Parental_English	5.31|How many seizures has your child had in total so far (999 too many to count)?	Numeric
Parental_English	5.31|Approximately how many seizures does your child have per year?	Numeric
Parental_English	5.32|Has an EEG (brain video) ever been made?	Numeric
Parental_English	5.32|Where?	String
Parental_English	5.32|Was the result abnormal?	Numeric
Parental_English	6.1|How would you say that your child is growing/has grown?	Numeric
Parental_English	6.1|How old was your child when growth started to deflect (years)?	Numeric
Parental_English	6.1|Has your child been diagnosed with a growth hormone deficiency?	Numeric
Parental_English	6.1|At what age was it diagnosed? (year)	Numeric
Parental_English	6.1|Does your child need or did your child need growth hormone?	Numeric
Parental_English	6.1|Did this have the desired effect?	Numeric
Parental_English	6.2|When was your child's last growth measurement? (yyyy/mm/dd)	Date
Parental_English	6.3|How tall was your child at that time? (cm)	Numeric
Parental_English	6.4|What was your child's weight at the time? (kg)	Numeric
Parental_English	6.5|What was your child's head circumference at the time? (cm)	Numeric
Parental_English	6.6|Age of puberty (years)	Numeric
Parental_English	6.7|Is your child overweight?(Yes)	Numeric
Parental_English	6.7|Is your child overweight?(No)	Numeric
Parental_English	6.7|From what age? (years) 0 for overweight from birth	Numeric
Parental_English	6.8|Length biological father	Numeric
Parental_English	6.9|Length biological mother	Numeric
Parental_English	7.1|Has your child ever had feeding difficulties?	Numeric
Parental_English	7.2|Were there feeding problems in the first weeks after birth?	Numeric
Parental_English	7.1|Are there any feeding problems now?	Numeric
Parental_English	7.1|Does your child have trouble with liquid food?	Numeric
Parental_English	7.1|Does your child have trouble with solid foods?	Numeric
Parental_English	7.3|Does your child choke easily?	Numeric
Parental_English	7.1|Has your child ever needed tube feeding?	Numeric
Parental_English	7.1|How long did your child need tube feeding (years)	Numeric
Parental_English	7.1|Does your child have a tube now?	Numeric
Parental_English	7.1|What kind of tube feeding has your child had?(Nasogastric tube)	Numeric
Parental_English	7.1|What kind of tube feeding has your child had?(Gastrostomy (PEG-tube; Mic-key button))	Numeric
Parental_English	7.1|What kind of tube feeding has your child had?(Duodenal tube)	Numeric
Parental_English	7.1|What kind of tube feeding has your child had?(Other)	Numeric
Parental_English	7.1|Please specify tube feeding 'other' here	String
Parental_English	7.1|Please describe below the feeding difficulties, what is difficult (e.g. eating, drinking, swallowing, chewing, etc.) and the duration of the feeding problems	String
Parental_English	7.4|Is your child's tongue tie severed?	Numeric
Parental_English	7.4|At what age was the tongue tie severed? (Months)	Numeric
Parental_English	7.4|Did cutting the tongue tie have the desired effect?	Numeric
Parental_English	7.4|Please elaborate	String
Parental_English	7.5|Does your child drink a lot more than other children?	Numeric
Parental_English	7.6|Has language and speaking/pronunciation development been studied?	Numeric
Parental_English	7.6|By whom and where was this investigated?	String
Parental_English	7.7|If you have a copy of this, please upload the speech therapist's report here or email it to baf@lumc.nl	String
Parental_English	7.8|Has a language development delay been identified?	Numeric
Parental_English	7.9|What are your child's current language skills?(Sounds, but no spoken words)	Numeric
Parental_English	7.9|What are your child's current language skills?(Can say only simple words)	Numeric
Parental_English	7.9|What are your child's current language skills?(Can say two-word sentences)	Numeric
Parental_English	7.9|What are your child's current language skills?(Can say simple full sentences)	Numeric
Parental_English	7.9|What are your child's current language skills?(Is able to tell a story)	Numeric
Parental_English	7.10|Does your child often have their mouth open?	Numeric
Parental_English	7.11|Is your child's tongue bigger than usual?	Numeric
Parental_English	7.12|Does your child drool a lot?	Numeric
Parental_English	7.13|How do you communicate with your child?(No communication possible)	Numeric
Parental_English	7.13|How do you communicate with your child?(With speech)	Numeric
Parental_English	7.13|How do you communicate with your child?(With gestures)	Numeric
Parental_English	7.13|How do you communicate with your child?(With icons/picto's)	Numeric
Parental_English	7.13|How do you communicate with your child?(Differently)	Numeric
Parental_English	7.13|How?	String
Parental_English	7.14|Does your child speak his/her mother tongue?	Numeric
Parental_English	7.15|Are other languages spoken in your family?	Numeric
Parental_English	7.15|If yes, which?	String
Parental_English	7.16|Does your child understand everything that is said to him/her?	Numeric
Parental_English	7.13|Can your child tell a logical story?	Numeric
Parental_English	7.13|Does your child have word-finding difficulties?	Numeric
Parental_English	7.17|Are there any particularities with the language at the moment?	Numeric
Parental_English	7.17|Please explain	String
Parental_English	7.18|Do you ever need to interpret/translate your child's intention for others?	Numeric
Parental_English	7.19|Do you think that your child is currently developing in terms of his/her language development?	Numeric
Parental_English	7.20|Has your child ever had feeding problems?	Numeric
Parental_English	8.1|Is your child often sick?	Numeric
Parental_English	8.2|How often has your child been treated in a hospital?	Numeric
Parental_English	8.3|Does your child often get colds?	Numeric
Parental_English	8.3|Often have a cold during:(Childhood)	Numeric
Parental_English	8.3|Often have a cold during:(Ongoing)	Numeric
Parental_English	8.4|Does your child often get ear infections?	Numeric
Parental_English	8.4|Often have an ear infection during:(Childhood)	Numeric
Parental_English	8.4|Often have an ear infection during:(Ongoing)	Numeric
Parental_English	8.5|Does your child often have pneumonia?	Numeric
Parental_English	8.6|Does your child have frequent bladder infections?	Numeric
Parental_English	8.7|Is your child (or has ever) taken preventive antibiotic therapy?	Numeric
Parental_English	8.7|If so, against what, from what (up to what) age and which antibiotics?	String
Parental_English	8.8|Has your child's immune system ever been tested?	Numeric
Parental_English	8.8|Where (in which hospital/doctor) and were these values normal or not?	String
Parental_English	8.9|Has your child had an operation?	Numeric
Parental_English	8.9|Which operations were performed and at what age (respectively)?	String
Parental_English	8.10|Does your child take medication?	Numeric
Parental_English	8.10|Which? (if possible with dosage and frequency of intake)	String
Parental_English	9.1|Do you see your child's behavior as problematic?	Numeric
Parental_English	9.2|How would you describe your child's behavior?	String
Parental_English	9.3|Has your child ever been diagnosed with autism/disorder on this spectrum?	Numeric
Parental_English	9.3|At what age was autism diagnosed?	Numeric
Parental_English	9.4|Has your child been diagnosed with ADHD (Attention Deficit Hyperactivity Disorder)?	Numeric
Parental_English	9.4|At what age was ADHD diagnosed?	Numeric
Parental_English	9.5|Is your child often anxious?	Numeric
Parental_English	9.6|Is your child withdrawn?	Numeric
Parental_English	9.7|Would you describe your child as social?	Numeric
Parental_English	9.8|Does your child enjoy playing with other children?	Numeric
Parental_English	9.9|Does your child have trouble recognizing those you know?	Numeric
Parental_English	9.10|Does your child forget to do things that he/she previously agreed to?	Numeric
Parental_English	9.11|Can your child remember and carry out a command?	Numeric
Parental_English	9.12|Does your child use mnemonics to remember things?	Numeric
Parental_English	9.13|Have there been any recent changes in the child's memory?	Numeric
Parental_English	9.13|Please explain: has it gotten worse or better?	String
Parental_English	9.14|Is your child easily distracted?	Numeric
Parental_English	9.15|Can your child listen to a story?	Numeric
Parental_English	9.16|Does your child often act without thinking?	Numeric
Parental_English	9.17|Does your child fidget or wobble often?	Numeric
Parental_English	9.18|Can your child tell the time?	Numeric
Parental_English	9.19|Does your child know what day it is?	Numeric
Parental_English	9.20|Does your child know what month it is?	Numeric
Parental_English	9.21|Can your child find their way back?	Numeric
Parental_English	9.22|Can your child orientate itself sufficiently in a room?	Numeric
Parental_English	9.23|Is your child sensitive to stimuli (eg, loud noises, bright lights, touch)?	Numeric
Parental_English	9.23|Which stimuli?	String
Parental_English	9.24|Can your child wait for his/her turn?	Numeric
Parental_English	9.25|Can your child stay in her/his place and listen to the teacher?	Numeric
Parental_English	9.26|Can your child transition from one activity to the next?	Numeric
Parental_English	9.27|Can your child handle a setback and move on?	Numeric
Parental_English	9.28|Does your child take the initiative to pursue an activity?	Numeric
Parental_English	9.29|Can your child complete an activity without help?	Numeric
Parental_English	9.30|Does your child complete assignments in the allotted time?	Numeric
Parental_English	9.31|Does your child sleep well?	Numeric
Parental_English	9.32|Does your child sleep through the night?	Numeric
Parental_English	9.33|Is your child having trouble sleeping?	Numeric
Parental_English	9.33|How do you deal with this?	String
Parental_English	9.34|Does your child snore?	Numeric
Parental_English	10.1|Has your child been treated by a speech therapist?	Numeric
Parental_English	10.2|Has your child been treated by an occupational therapist?	Numeric
Parental_English	10.3|Has your child been treated by a physiotherapist?	Numeric
Parental_English	10.4|Is your child being treated by a pediatrician?	Numeric
Parental_English	10.5|Is your child being treated by a neuropediatrician?	Numeric
Parental_English	10.6|Has your child been treated by a (pediatric) rehabilitation doctor?	Numeric
Parental_English	10.7|Has your child been treated by a psychiatrist?	Numeric
Parental_English	10.8|Has your child been treated by a psychologist or behavioral expert?	Numeric
Parental_English	10.9|Has your child been treated by an ophthalmologist?	Numeric
Parental_English	10.10|Has your child been treated by an ENT doctor?	Numeric
Parental_English	10.11|Has your child been treated by an oral surgeon?	Numeric
Parental_English	10.11|Can you explain why your child was treated by an oral surgeon?	String
Parental_English	10.12|Is your child treated by other medical specialists?	Numeric
Parental_English	10.12|In which other specialists is your child still being treated (if possible including the names of the specialists)?	String
Parental_English	10.13|Have you ever tried/taken your child to alternative therapies for your child?	Numeric
Parental_English	10.13|Which, for what, and what was the effect?	String
Parental_English	10.14|Have any adjustments been made for your child at home?	Numeric
Parental_English	10.14|Which?	String
Parental_English	10.15|Have your car/bicycle been adapted for your child?	Numeric
Parental_English	10.15|What types of adjustments?	String
Parental_English	11.1|Does your child have brothers or sisters?	Numeric
Parental_English	11.1|If yes, how many brothers/sisters incl. age?	String
Parental_English	11.3|Have there been recent or past events in your family or among your relatives that have caused great tension?	Numeric
Parental_English	11.3|Explain which (please indicate which period in your child's life)	String
Parental_English	11.4|Are there any characteristics of your child that you think are important that you could not list in this questionnaire?	String
Parental_English	11.5|What do you hope to get from a visit to a Coffin Siris Clinic?	String
Parental_English	11.6|For whom do you have questions that you would like to discuss at an appointment?(Clinical geneticist)	Numeric
Parental_English	11.6|For whom do you have questions that you would like to discuss at an appointment?(Pediatrician)	Numeric
Parental_English	11.6|For whom do you have questions that you would like to discuss at an appointment?(Rehabilitation doctor)	Numeric
Parental_English	11.6|For whom do you have questions that you would like to discuss at an appointment?(Speech therapist)	Numeric
Parental_English	11.6|For whom do you have questions that you would like to discuss at an appointment?(Psychologist)	Numeric
Parental_English	11.6|For whom do you have questions that you would like to discuss at an appointment?(General)	Numeric
Parental_English	11.6|What question(s) for a clinical geneticist would you like to discuss in an appointment?	String
Parental_English	11.6|What questions for a pediatrician would you like to discuss during an appointment?	String
Parental_English	11.6|What questions for a rehabilitation doctor would you like to discuss at an appointment?	String
Parental_English	11.6|What question(s) for the speech therapist would you like to discuss at an appointment?	String
Parental_English	11.6|What questions for the psychologist would you like to discuss at an appointment?	String
Parental_English	11.6|What general questions would you like to discuss at an appointment?	String
Parental_English	11.7|What do you think is the biggest (health) problem for your child?	String
Clinician_English	Survey Instance ID	String
Clinician_English	Castor Participant Status	String
Clinician_English	Survey Creation Date	Date
Clinician_English	Survey Sent Date	Date
Clinician_English	Survey Progress	Numeric
Clinician_English	Survey Completed On	Date
Clinician_English	Survey Parent	String
Clinician_English	Survey Package Name	String
Clinician_English	Survey Package Id	String
Clinician_English	1.1|Patient identifier (study)	String
Clinician_English	1.2|I declare that my patient or his/her parent(s)/guardian(s) has been informed that his/her clinical information has been anonymously shared for research purposes or that the patient or his/her parent(s)/guardian(s) has given consent for a publicly acces	Numeric
Clinician_English	1.3|Person filling-out questionnaire (please specify name, position, and affiliation)	String
Clinician_English	1.4|Email address	String
Clinician_English	1.5|If your patient has been reported, please report the reference(s) and patient number	String
Clinician_English	1.6|Indication for genetic testing(Developmental delay)	Numeric
Clinician_English	1.6|Indication for genetic testing(Intellectual disability)	Numeric
Clinician_English	1.6|Indication for genetic testing(Congenital anomalies)	Numeric
Clinician_English	1.6|Indication for genetic testing(Cardiac anomaly)	Numeric
Clinician_English	1.6|Indication for genetic testing(Epilepsy)	Numeric
Clinician_English	1.6|Indication for genetic testing(Autism)	Numeric
Clinician_English	1.6|Indication for genetic testing(Other)	Numeric
Clinician_English	1.6|Indication for genetic testing((suspicion of) Coffin-Siris syndrome)	Numeric
Clinician_English	1.6|Please specifiy other	String
Clinician_English	1.7|When this variant was identified, what was the reason for the referral to the clinical genetics or to the clinician who ordered the genetic testing?	String
Clinician_English	1.8|Gene	Numeric
Clinician_English	1.8|Other gene	String
Clinician_English	1.9|Genomic location GRCH37, if possible, otherwise please annotate)	String
Clinician_English	1.10|variant cDNA	String
Clinician_English	1.11|Protein change	String
Clinician_English	1.12|Inheritance	Numeric
Clinician_English	1.13|Zygosity	Numeric
Clinician_English	1.14|Mutation	Numeric
Clinician_English	1.14|Percentage mosaic	Numeric
Clinician_English	1.14|Number of reads with variant	Numeric
Clinician_English	1.14|Total number of reads	Numeric
Clinician_English	1.13|Please specify, or report whether another variant in the same gene was identified	String
Clinician_English	1.13|2nd variant's cDNA change	String
Clinician_English	1.13|2nd variant's protein change	String
Clinician_English	1.13|2nd variant's inheritance	Numeric
Clinician_English	1.15|Technique	Numeric
Clinician_English	1.15|Please specify the technique with which the variant was detected	String
Clinician_English	1.16|Ultrasound anomalies during pregnancy	Numeric
Clinician_English	1.16|Gestation at which the first ultrasound anomalies were seen identified (days of AD)	Numeric
Clinician_English	1.17|Age identification of genetic variant (years)	Numeric
Clinician_English	1.18|Age diagnosis (years)	Numeric
Clinician_English	1.19|Age recognition delayed development (months)	Numeric
Clinician_English	1.20|DNA methylation determined	Numeric
Clinician_English	1.20|DNA methylation pattern	Numeric
Clinician_English	1.20|Please specify the identified pattern (similar to ..., etc.)	String
Clinician_English	1.20|Please give an indication of the expected time of the methylation results	String
Clinician_English	2.1|Age last measurement	Numeric
Clinician_English	2.2|Current age	Numeric
Clinician_English	2.3|Sex	Numeric
Clinician_English	2.4|Height (cm)	Numeric
Clinician_English	2.5|Height (SDS)	Numeric
Clinician_English	2.1|Height (SDS adjusted for gestation)	Numeric
Clinician_English	2.6|Target Height (SDS)	Numeric
Clinician_English	2.7|Corrected SDS	Numeric
Clinician_English	2.8|Weight (kg)	Numeric
Clinician_English	2.9|Weight (SDS weight for length)	Numeric
Clinician_English	2.10|Weight (SDS weight)	Numeric
Clinician_English	2.1|Weight (SDS adjusted for gestation)	Numeric
Clinician_English	2.11|Age last measurement of head circumference	Numeric
Clinician_English	2.12|Current head circumference/OFC (cm)	Numeric
Clinician_English	2.13|Current head circumference/OFC (SDS)	Numeric
Clinician_English	2.1|Head circumference/OFC (SDS adjusted for gestation)	Numeric
Clinician_English	2.14|Head shape(Normal)	Numeric
Clinician_English	2.14|Head shape(Plagiocephaly)	Numeric
Clinician_English	2.14|Head shape(Brachycephaly)	Numeric
Clinician_English	2.14|Head shape(Dolichocephaly)	Numeric
Clinician_English	2.14|Head shape(Craniosynostosis)	Numeric
Clinician_English	2.15|BMI	Numeric
Clinician_English	2.16|Growth delayed	Numeric
Clinician_English	2.16|Growth hormone deficiency	Numeric
Clinician_English	2.16|Growth hormone suppletion	Numeric
Clinician_English	2.17|Country of origin	Numeric
Clinician_English	2.18|Ethnicity	String
Clinician_English	2.19|Education level father (for explanation of education level in Dutch, see below)	Numeric
Clinician_English	2.20|Education level mother (for explanation of education level in Dutch, see below)	Numeric
Clinician_English	2.21|Patient has died	Numeric
Clinician_English	2.21|Age of death	Numeric
Clinician_English	2.21|Please describe the cause of death below	String
Clinician_English	3.1|Prenatal ultrasound abnormalities?	Numeric
Clinician_English	3.1|Please specify ultrasound abnormalities	String
Clinician_English	3.2|Prenatal genetic testing	Numeric
Clinician_English	3.2|Please specify the genetic test, age tested and results	String
Clinician_English	3.3|Gestational age	Numeric
Clinician_English	3.4|Birthweight (gram)	Numeric
Clinician_English	3.5|Birth weight (BW) SDS	Numeric
Clinician_English	3.6|Length at birth (SDS)	Numeric
Clinician_English	3.7|Head circumference/OFC at birth (SDS)	Numeric
Clinician_English	3.8|Apgar score	Numeric
Clinician_English	3.8|Apgar score	Numeric
Clinician_English	3.8|Apgar score	Numeric
Clinician_English	3.9|Neonatal complications	Numeric
Clinician_English	3.9|Neonatal complications specified(Respiratory distress)	Numeric
Clinician_English	3.9|Neonatal complications specified(Feeding difficulties)	Numeric
Clinician_English	3.9|Neonatal complications specified(Neonatal ABO blood group incompatibility)	Numeric
Clinician_English	3.9|Neonatal complications specified(Other)	Numeric
Clinician_English	3.9|Neonatal complications specified(Dysmature)	Numeric
Clinician_English	3.9|Neonatal complications specified(Neonatal hypoglycemia)	Numeric
Clinician_English	3.9|Neonatal complications specified(NICU admission)	Numeric
Clinician_English	3.9|Neonatal complications specified(Small for gestational age)	Numeric
Clinician_English	3.9|Neonatal complications specified(Jaundice)	Numeric
Clinician_English	3.9|Please specify the reason for NICU admission and time of stay (days)	String
Clinician_English	3.9|Please specify	String
Clinician_English	3.9|Time hospital admission after birth	Numeric
Clinician_English	3.10|Intellectual disability	Numeric
Clinician_English	3.11|IQ-score (performance)	Numeric
Clinician_English	3.12|IQ-score (verbal)	Numeric
Clinician_English	3.13|IQscore (total)	Numeric
Clinician_English	3.13|Age IQ test (years)	Numeric
Clinician_English	3.14|Type of IQ test	String
Clinician_English	3.13|Are IQ-test results conform learning abilities patient?	Numeric
Clinician_English	3.13|Score of IQ-test is:	Numeric
Clinician_English	3.13|More IQ or developmental test scores available	Numeric
Clinician_English	3.13|Please fill results below	String
Clinician_English	3.13|Please fill results below	Numeric
Clinician_English	3.13|Please fill results below	Numeric
Clinician_English	3.13|Please fill results below	Numeric
Clinician_English	3.13|Please fill results below	Numeric
Clinician_English	3.13|Please fill results below	String
Clinician_English	3.13|Please fill results below	String
Clinician_English	3.13|Please fill results below	Numeric
Clinician_English	3.13|Please fill results below	Numeric
Clinician_English	3.13|Please fill results below	Numeric
Clinician_English	3.13|Please fill results below	Numeric
Clinician_English	3.13|Please fill results below	String
Clinician_English	3.13|Please fill results below	String
Clinician_English	3.13|Please fill results below	Numeric
Clinician_English	3.13|Please fill results below	Numeric
Clinician_English	3.13|Please fill results below	Numeric
Clinician_English	3.13|Please fill results below	Numeric
Clinician_English	3.13|Please fill results below	String
Clinician_English	3.13|Please fill results below	String
Clinician_English	3.13|Please fill results below	Numeric
Clinician_English	3.13|Please fill results below	Numeric
Clinician_English	3.13|Please fill results below	Numeric
Clinician_English	3.13|Please fill results below	Numeric
Clinician_English	3.13|Please fill results below	String
Clinician_English	3.15|Motor delay	Numeric
Clinician_English	3.15|Motor delay(Gross motor skills delayed)	Numeric
Clinician_English	3.15|Motor delay(Fine motor skills delayed)	Numeric
Clinician_English	3.16|Regression motor skills	Numeric
Clinician_English	3.16|Age at which motor skills started regressing	Numeric
Clinician_English	3.16|Please specify motor regression(type and age)	String
Clinician_English	3.17|Hypotonia	Numeric
Clinician_English	3.18|Speech delay	Numeric
Clinician_English	3.18|Type of speech delay	Numeric
Clinician_English	3.18|Is one of the types more severely affected?	Numeric
Clinician_English	3.18|Severity of speech delay	Numeric
Clinician_English	3.18|First words (months)	Numeric
Clinician_English	3.18|Selective mutism	Numeric
Clinician_English	3.19|Communicates via(words)	Numeric
Clinician_English	3.19|Communicates via(gestures)	Numeric
Clinician_English	3.19|Communicates via(picto's)	Numeric
Clinician_English	3.19|Communicates via(speech computer)	Numeric
Clinician_English	3.19|Communicates via(no communication possible)	Numeric
Clinician_English	3.19|Communicates via(sign language)	Numeric
Clinician_English	3.20|Sitting (months)	Numeric
Clinician_English	3.21|Walking (months)	Numeric
Clinician_English	3.22|Toilet trained?(No)	Numeric
Clinician_English	3.22|Toilet trained?(Yes, for urine)	Numeric
Clinician_English	3.22|Toilet trained?(Yes, for stool)	Numeric
Clinician_English	3.22|Age toilet trained (urine)	Numeric
Clinician_English	3.22|Age toilet trained (stool)	Numeric
Clinician_English	3.23|Age reading (years)	Numeric
Clinician_English	3.24|Age writing (years)	Numeric
Clinician_English	3.25|Is he/she able to learn new things?	Numeric
Clinician_English	3.26|Has he/she lost any abilities?	Numeric
Clinician_English	3.27|Feeding difficulties	Numeric
Clinician_English	3.28|Failure to thrive	Numeric
Clinician_English	3.27|Start feeding difficulties	Numeric
Clinician_English	3.27|Duration feeding difficulties	Numeric
Clinician_English	3.27|Swallowing difficulties	Numeric
Clinician_English	3.27|Start/duration swallowing difficulties(Started at birth - brief (days-months))	Numeric
Clinician_English	3.27|Start/duration swallowing difficulties(Started at birth - ongoing)	Numeric
Clinician_English	3.27|Start/duration swallowing difficulties(Started later in life)	Numeric
Clinician_English	3.27|Start/duration swallowing difficulties(Other)	Numeric
Clinician_English	3.27|If possible, please specify the time of onset and character of the swallowing difficulties	String
Clinician_English	3.27|Difficulty with food textures?	Numeric
Clinician_English	3.27|Recurrent vomiting(No)	Numeric
Clinician_English	3.27|Recurrent vomiting(Yes, cyclic vomiting)	Numeric
Clinician_English	3.27|Recurrent vomiting(Yes, recurrent vomiting when having an infection)	Numeric
Clinician_English	3.27|Recurrent vomiting(Yes, other)	Numeric
Clinician_English	3.27|Please specify vomiting 'other'	String
Clinician_English	3.29|Laryngomalacia	Numeric
Clinician_English	3.29|Operation needed for laryngomalacia	Numeric
Clinician_English	3.30|Tube feeding	Numeric
Clinician_English	3.30|Type of tube feeding(Nasogastric tube feeding)	Numeric
Clinician_English	3.30|Type of tube feeding(PEG tube/gastrostomy)	Numeric
Clinician_English	3.30|Age start tube feeding (months)	Numeric
Clinician_English	3.30|Total time of tube feeding	Numeric
Clinician_English	3.31|Age puberty onset	Numeric
Clinician_English	3.32|Age puberty (years)	Numeric
Clinician_English	3.33|Seizures	Numeric
Clinician_English	3.33|Has there ever been a suspicion of epilepsy?	Numeric
Clinician_English	3.33|Age first seizure (years)	Numeric
Clinician_English	3.33|Seizure type(Febrile seizures)	Numeric
Clinician_English	3.33|Seizure type(Focal seizures - with retained awareness)	Numeric
Clinician_English	3.33|Seizure type(Focal seizures - with loss of awareness)	Numeric
Clinician_English	3.33|Seizure type(Generalized seizures - absence seizures (petit mal))	Numeric
Clinician_English	3.33|Seizure type(Generalized seizures - tonic-clonic or convulsive seizures (grand mal))	Numeric
Clinician_English	3.33|Seizure type(Generalized seizures - atonic seizures (also known as drop attacks))	Numeric
Clinician_English	3.33|Seizure type(Generalized seizures - clonic seizures)	Numeric
Clinician_English	3.33|Seizure type(Generalized seizures - tonic seizures)	Numeric
Clinician_English	3.33|Seizure type(Generalized seizures - myoclonic seizures)	Numeric
Clinician_English	3.33|Seizure type(Infantile Spasms)	Numeric
Clinician_English	3.33|Seizure type(Psychogenic Non-epileptic Seizures (PNES))	Numeric
Clinician_English	3.33|Total number of seizures	Numeric
Clinician_English	3.33|Total time-period over which the seizures occurred	String
Clinician_English	3.33|Still experiencing seizures?	Numeric
Clinician_English	3.33|Seizure medication needed	Numeric
Clinician_English	3.33|Good response to seizure medication	Numeric
Clinician_English	3.33|Please specify the type of seizure medication needed, type and dosage/frequency	String
Clinician_English	3.34|Laboratiory value anomalies	Numeric
Clinician_English	3.34|Laboratory value anomalies(Growth hormone)	Numeric
Clinician_English	3.34|Laboratory value anomalies(Thyroid)	Numeric
Clinician_English	3.34|Laboratory value anomalies(Glucose (DM1))	Numeric
Clinician_English	3.34|Laboratory value anomalies(Glucose (DM2))	Numeric
Clinician_English	3.34|Laboratory value anomalies(Immune system)	Numeric
Clinician_English	3.34|Laboratory value anomalies(Other)	Numeric
Clinician_English	3.34|Laboratory value anomalies(Anemia)	Numeric
Clinician_English	3.34|Laboratory value anomalies(Elevated transaminase levels)	Numeric
Clinician_English	3.34|Laboratory value anomalies(Clotting problems)	Numeric
Clinician_English	3.34|Laboratory value anomalies(Cholesterol)	Numeric
Clinician_English	3.34|Laboratory value anomalies(hypercalcaemia)	Numeric
Clinician_English	3.34|Laboratory value anomalies(hypogonadism)	Numeric
Clinician_English	3.34|Age diagnosis of abnormal thyroid function (low)	Numeric
Clinician_English	3.34|Age diagnosis DM1	Numeric
Clinician_English	3.34|Age diagnosis DM2	Numeric
Clinician_English	3.35|Age start GH suppletion	Numeric
Clinician_English	3.34|Specify abnormal immune system values here (which values, at what age of patient and consequences)	String
Clinician_English	3.34|Specify anemia here (which values, at what age, was the cause known?)	String
Clinician_English	3.34|Specify transaminase levels here (which values, at what age, was the cause known?)	String
Clinician_English	3.34|Specify clotting problems here (which values, at what age, was the cause known?)	String
Clinician_English	3.34|Specify abnormal laboratory value here (type, value, age of patient and consequences)	String
Clinician_English	3.34|Please specify hypogonadism values, treatment (and age detection)	String
Clinician_English	3.36|Hypertension	Numeric
Clinician_English	3.36|Age identification of hypertension (years)	Numeric
Clinician_English	3.37|Medication using or used (please specify dosage and from which age onwards)	String
Clinician_English	3.38|Has he/she undergone operation(s)? (if yes, please specify frequency, indication and age)	String
Clinician_English	3.39|Abnormal vision	Numeric
Clinician_English	3.39|Myopia	Numeric
Clinician_English	3.39|Diopters OS	Numeric
Clinician_English	3.39|Diopters OD	Numeric
Clinician_English	3.39|Hypermetropia	Numeric
Clinician_English	3.39|Diopters OS	Numeric
Clinician_English	3.39|Diopters OD	Numeric
Clinician_English	3.39|Abnormal vision specified(Strabismus)	Numeric
Clinician_English	3.39|Abnormal vision specified(Nystagmus)	Numeric
Clinician_English	3.39|Abnormal vision specified(Amblyopia)	Numeric
Clinician_English	3.39|Abnormal vision specified(Optic nerve hypoplasia)	Numeric
Clinician_English	3.39|Abnormal vision specified(Astigmatism)	Numeric
Clinician_English	3.39|Abnormal vision specified(Esotropia)	Numeric
Clinician_English	3.39|Abnormal vision specified(Exotropia)	Numeric
Clinician_English	3.39|Abnormal vision specified(Other)	Numeric
Clinician_English	3.39|Abnormal vision specified(Esophoria)	Numeric
Clinician_English	3.39|Abnormal vision specified(Exophoria)	Numeric
Clinician_English	3.39|Abnormal vision specified(Cerebral visual impairment (CVI))	Numeric
Clinician_English	3.39|Abnormal vision specified(Retina and/or macula abnormality)	Numeric
Clinician_English	3.39|Abnormal vision specified(Elevated IOP)	Numeric
Clinician_English	3.39|Abnormal vision specified(Glaucoma)	Numeric
Clinician_English	3.39|Cerebral visual impairment severity	Numeric
Clinician_English	3.39|Retina and/or macula abnormality(Retina)	Numeric
Clinician_English	3.39|Retina and/or macula abnormality(Macula)	Numeric
Clinician_English	3.39|Please specify the retina and/or macula abnormality, with the age of identification	String
Clinician_English	3.39|Please specify vision anomaly 'other' below	String
Clinician_English	3.40|Cataract	Numeric
Clinician_English	3.41|nasolacrimal duct non-functioning or absent	Numeric
Clinician_English	3.42|Hearing abnormal	Numeric
Clinician_English	3.42|Abnormal hearing(Conductive hearing impairment)	Numeric
Clinician_English	3.42|Abnormal hearing(Perceptive hearing impairment)	Numeric
Clinician_English	3.42|If an audiogram was taken, indicate the overall (conductive) hearing loss below	Numeric
Clinician_English	3.42|If an audiogram was taken, indicate the overall (perceptive) hearing loss below	Numeric
Clinician_English	3.42|Perceptive hearing impairment, please specify this further below	String
Clinician_English	3.42|Hearing aid needed	Numeric
Clinician_English	3.42|At which age did he/she receive the hearing aid	Numeric
Clinician_English	3.42|Hearing impairment due to structural anomaly of the (inner) ear (e.g. narrow ear canal)	Numeric
Clinician_English	3.42|Please specify the structural anomaly below	String
Clinician_English	3.43|Ear tubes	Numeric
Clinician_English	3.43|Age ear tubes (in case of multiple times, age first time ear tubes)	Numeric
Clinician_English	3.43|Number of times to receive ear tubes	Numeric
Clinician_English	3.43|Hearing after ear tubes	Numeric
Clinician_English	3.44|(Adeno)Tonsillectomie performed?	Numeric
Clinician_English	3.44|Adenotonsillectomie, which(Adenectomy)	Numeric
Clinician_English	3.44|Adenotonsillectomie, which(Tonsillectomie)	Numeric
Clinician_English	3.44|Age of adeno(tonsilec)tomie	Numeric
Clinician_English	3.45|High pain threshold/tolerance	Numeric
Clinician_English	3.46|Sleeping problems	Numeric
Clinician_English	3.46|Type of sleeping problems see also 'respiratory system' on the next tab(trouble falling asleep)	Numeric
Clinician_English	3.46|Type of sleeping problems see also 'respiratory system' on the next tab(trouble sleeping through the night)	Numeric
Clinician_English	3.46|Type of sleeping problems see also 'respiratory system' on the next tab(other)	Numeric
Clinician_English	3.46|Please specify sleeping problems	String
Clinician_English	3.47|Increased ageing? Or any suspicion of increased ageing?	Numeric
Clinician_English	3.47|Please specify the (suspicion of) increased ageing (i.e. why/symptioms, from what age onwards)	String
Clinician_English	4.1|Pregnancy	Numeric
Clinician_English	4.1|Abnormal pregnancy(Single umbilical artery)	Numeric
Clinician_English	4.1|Abnormal pregnancy(Placenta abnormality)	Numeric
Clinician_English	4.1|Abnormal pregnancy(Polyhydramnios)	Numeric
Clinician_English	4.1|Abnormal pregnancy(Oligohydramnios)	Numeric
Clinician_English	4.1|Abnormal pregnancy(Short fetal femur length)	Numeric
Clinician_English	4.1|Abnormal pregnancy(Fetal ventriculomegaly)	Numeric
Clinician_English	4.1|Abnormal pregnancy(Hydrops fetalis)	Numeric
Clinician_English	4.1|Abnormal pregnancy(Other)	Numeric
Clinician_English	4.1|Abnormal pregnancy(IUGR)	Numeric
Clinician_English	4.1|Abnormal pregnancy(Increased nuchal translucency (NT))	Numeric
Clinician_English	4.1|Abnormal pregnancy(Cardiac defect _please specifiy below_)	Numeric
Clinician_English	4.1|Abnormal pregnancy(Hydrocephalus)	Numeric
Clinician_English	4.1|Abnormal pregnancy(Brain anomaly _please specifiy further below_)	Numeric
Clinician_English	4.1|Abnormal pregnancy(Renal anomaly _please specifiy further below_)	Numeric
Clinician_English	4.1|Abnormal pregnancy(Gastro-intestinal anomaly _please specifiy further below_)	Numeric
Clinician_English	4.1|Please specify to what extend the pregnancy complicated	String
Clinician_English	4.2|Neurological anomalies	Numeric
Clinician_English	4.2|Neurological anomalies specified(Seizures)	Numeric
Clinician_English	4.2|Neurological anomalies specified(Abnormal nerve conduction)	Numeric
Clinician_English	4.2|Neurological anomalies specified(Regression)	Numeric
Clinician_English	4.2|Neurological anomalies specified(Hypotonia)	Numeric
Clinician_English	4.2|Neurological anomalies specified(Hypertonia)	Numeric
Clinician_English	4.2|Neurological anomalies specified(Other)	Numeric
Clinician_English	4.2|Neurological anomalies specified(Sensory integration disorder)	Numeric
Clinician_English	4.2|Neurological anomalies specified(Extrapyramidal findings)	Numeric
Clinician_English	4.2|Neurological anomalies specified(Gait ataxia)	Numeric
Clinician_English	4.2|Neurological anomalies specified(Tethered cord)	Numeric
Clinician_English	4.2|Neurological anomalies specified(Cerebral vascular incident)	Numeric
Clinician_English	4.2|Neurological anomalies specified(Autonomic nervous system dysregulation)	Numeric
Clinician_English	4.2|Neurological anomalies specified(Involuntary movements)	Numeric
Clinician_English	4.2|Please describe the cerebral vascular indicent below, age occurence and follow-up	String
Clinician_English	4.2|Please indicate the type of regression(motoric (e.g. balance, walking))	Numeric
Clinician_English	4.2|Please indicate the type of regression(speech)	Numeric
Clinician_English	4.2|Please indicate the type of regression(other)	Numeric
Clinician_English	4.2|Please (further) describe the regression (i.e. age start (and age end), is the patient stable now?, was the regression linked to axiety/stress?)	String
Clinician_English	4.2|Please specify the extrapyramidal symptoms	String
Clinician_English	4.2|Please specify the autonomic nervous system dysregulation (e.g. age, type) below	String
Clinician_English	4.2|Please specify the neurological anomalies below	String
Clinician_English	4.2|Please specify the autonomic nervous system dysregulation below	String
Clinician_English	4.2|Age first observation involuntary movements	Numeric
Clinician_English	4.2|Please specify the type of involuntary movements, frequency, location, age of onset and, if applicable, treatment	String
Clinician_English	4.3|Behavioral anomalies	Numeric
Clinician_English	4.3|Behavioral anomalies specified(Attention deficit hyperactivity disorder (ADHD))	Numeric
Clinician_English	4.3|Behavioral anomalies specified(Autism spectrum disorder (ASD))	Numeric
Clinician_English	4.3|Behavioral anomalies specified(Autistic traits)	Numeric
Clinician_English	4.3|Behavioral anomalies specified(Short attention span)	Numeric
Clinician_English	4.3|Behavioral anomalies specified(Hyperactivity)	Numeric
Clinician_English	4.3|Behavioral anomalies specified(Impulsive)	Numeric
Clinician_English	4.3|Behavioral anomalies specified(Obsessive)	Numeric
Clinician_English	4.3|Behavioral anomalies specified(Self-injurious/self-mutilation)	Numeric
Clinician_English	4.3|Behavioral anomalies specified(Anxiety/anxious)	Numeric
Clinician_English	4.3|Behavioral anomalies specified(Anger outbursts)	Numeric
Clinician_English	4.3|Behavioral anomalies specified(Aggressive)	Numeric
Clinician_English	4.3|Behavioral anomalies specified(Regression)	Numeric
Clinician_English	4.3|Behavioral anomalies specified(Sociability, poor)	Numeric
Clinician_English	4.3|Behavioral anomalies specified(Sociability, extreme)	Numeric
Clinician_English	4.3|Behavioral anomalies specified(Compulsive)	Numeric
Clinician_English	4.3|Behavioral anomalies specified(Other)	Numeric
Clinician_English	4.3|Behavioral anomalies specified(Stubborn)	Numeric
Clinician_English	4.3|Behavioral anomalies specified(Stereotypies)	Numeric
Clinician_English	4.3|Behavioral anomalies specified(Repetitive movements)	Numeric
Clinician_English	4.3|If known, age diagnosis ADHD (years)	Numeric
Clinician_English	4.3|If known, age diagnosis autism spectrum disorder (years)	Numeric
Clinician_English	4.3|Please specify the behavioral anomaly 'other'.	String
Clinician_English	4.4|Sensitivity to (many or certain) stimuli	Numeric
Clinician_English	4.4|Please check below what type of stimuli (and describe them in the text box of the next question).((certain) sounds)	Numeric
Clinician_English	4.4|Please check below what type of stimuli (and describe them in the text box of the next question).((certain) visual stimuli (e.g. bright light))	Numeric
Clinician_English	4.4|Please check below what type of stimuli (and describe them in the text box of the next question).((certain) tactile stimuli (e.g. food in mouth))	Numeric
Clinician_English	4.4|Please check below what type of stimuli (and describe them in the text box of the next question).(when there are many stimuli)	Numeric
Clinician_English	4.4|Please check below what type of stimuli (and describe them in the text box of the next question).(emotions)	Numeric
Clinician_English	4.4|Please check below what type of stimuli (and describe them in the text box of the next question).(other)	Numeric
Clinician_English	4.4|*Please specify 'other' stimuli below	String
Clinician_English	4.4|Please describe below what type of stimuli and it what situation	String
Clinician_English	4.5|Brain scan performed(Yes, MRI)	Numeric
Clinician_English	4.5|Brain scan performed(Yes, CT)	Numeric
Clinician_English	4.5|Brain scan performed(Yes, ultrasound (neonatal))	Numeric
Clinician_English	4.5|Brain scan performed(No)	Numeric
Clinician_English	4.5|Brain abnormality	Numeric
Clinician_English	4.6|Agenesis of the corpus callosum	Numeric
Clinician_English	4.5|Neuroradiology(Delayed myelination)	Numeric
Clinician_English	4.5|Neuroradiology(Enlarged cisterna magna)	Numeric
Clinician_English	4.5|Neuroradiology(Colpocephaly)	Numeric
Clinician_English	4.5|Neuroradiology(Hypoplasia of the cerebrum)	Numeric
Clinician_English	4.5|Neuroradiology(Enlarged Virchow-Robin spaces)	Numeric
Clinician_English	4.5|Neuroradiology(Ventriculomegaly)	Numeric
Clinician_English	4.5|Neuroradiology(Intracranial cysts)	Numeric
Clinician_English	4.5|Neuroradiology(Arnold-Chiari malformation Type I)	Numeric
Clinician_English	4.5|Neuroradiology(Heterotopia)	Numeric
Clinician_English	4.5|Neuroradiology(Cerebellar hypoplasia)	Numeric
Clinician_English	4.5|Neuroradiology(Dandy Walker malformation)	Numeric
Clinician_English	4.5|Neuroradiology(Other)	Numeric
Clinician_English	4.5|Neuroradiology(Hydrocephalus)	Numeric
Clinician_English	4.5|Neuroradiology(Hydrocephalus due to choroid plexus hyperplasia)	Numeric
Clinician_English	4.5|Neuroradiology(Epileptic encephalopathy)	Numeric
Clinician_English	4.5|Neuroradiology(Cerebral atrophy)	Numeric
Clinician_English	4.5|Neuroradiology(Cerebellar vermis atrophy or hypoplasia)	Numeric
Clinician_English	4.5|Neuroradiology(Cerebral dysplasia)	Numeric
Clinician_English	4.5|Neuroradiology(Abnormal sulcation)	Numeric
Clinician_English	4.5|Neuroradiology(Dysmorphic corpus callosum)	Numeric
Clinician_English	4.5|Neuroradiology(cerebral vascular incident *please also check neurological anomaly*)	Numeric
Clinician_English	4.5|Neuroradiology(Anterior pituitary hypoplasia)	Numeric
Clinician_English	4.5|Neuroradiology(Pituitary hypoplasia)	Numeric
Clinician_English	4.5|Please specify 'other'	String
Clinician_English	4.5|Please paste below the brain imaging report, if possible	String
Clinician_English	4.7|Anomaly of the cardiovascular system	Numeric
Clinician_English	4.7|Intervention needed because of cardiovascular anomaly	Numeric
Clinician_English	4.7|Please describe the needed intervention, its indication and the age of occurrence	String
Clinician_English	4.7|Does this cardiovascular anomaly have hemodynamic consequences currently?	Numeric
Clinician_English	4.7|Cardiovascular anomaly(Vascular anomaly)	Numeric
Clinician_English	4.7|Cardiovascular anomaly(Cardiac anomaly)	Numeric
Clinician_English	4.7|Vascular anomaly specified(Congenital malformation great arteries)	Numeric
Clinician_English	4.7|Vascular anomaly specified(Aorta malformation)	Numeric
Clinician_English	4.7|Vascular anomaly specified(Abnormal morphology vena cava)	Numeric
Clinician_English	4.7|Vascular anomaly specified(Coarctation of aorta)	Numeric
Clinician_English	4.7|Vascular anomaly specified(Aortic root dilatation)	Numeric
Clinician_English	4.7|Vascular anomaly specified(Patent ductus arteriosus)	Numeric
Clinician_English	4.7|Vascular anomaly specified(Other)	Numeric
Clinician_English	4.7|Vascular anomaly specified(Pulmonary hypertension)	Numeric
Clinician_English	4.7|Vascular anomaly specified(Pulmonary stenosis - mild)	Numeric
Clinician_English	4.7|Vascular anomaly specified(Pulmonary stenosis - severe)	Numeric
Clinician_English	4.7|Please specify the vascular anomaly (further) below/or paste the report	String
Clinician_English	4.7|Cardiac anomaly specified(Abnormal cardiac valve)	Numeric
Clinician_English	4.7|Cardiac anomaly specified(Abnormal cardiac septa)	Numeric
Clinician_English	4.7|Cardiac anomaly specified(Abnormal cardiac morphology)	Numeric
Clinician_English	4.7|Cardiac anomaly specified(Abnormal cardiac position)	Numeric
Clinician_English	4.7|Cardiac anomaly specified(Abnormal cardiac rhythm)	Numeric
Clinician_English	4.7|Abnormal cardiac valve(Aortic valve)	Numeric
Clinician_English	4.7|Abnormal cardiac valve(Mitral valve)	Numeric
Clinician_English	4.7|Abnormal cardiac valve(Tricuspid valve)	Numeric
Clinician_English	4.7|Abnormal cardiac valve(Pulmonary valve)	Numeric
Clinician_English	4.7|Abnormal aortic valve	Numeric
Clinician_English	4.7|Abnormal mitral valve	Numeric
Clinician_English	4.7|Abnormal tricuspid valve	Numeric
Clinician_English	4.7|Abnormal pulmonary valve	Numeric
Clinician_English	4.7|Abnormal cardiac septa(ASD type II (incl PFO))	Numeric
Clinician_English	4.7|Abnormal cardiac septa(ASD type I)	Numeric
Clinician_English	4.7|Abnormal cardiac septa(ASD sinus venosum defect)	Numeric
Clinician_English	4.7|Abnormal cardiac septa(VSD)	Numeric
Clinician_English	4.7|Abnormal cardiac septa(AVSD)	Numeric
Clinician_English	4.7|Abnormal cardiac septa(AV canal defect)	Numeric
Clinician_English	4.7|Abnormal cardiac septa(Other)	Numeric
Clinician_English	4.7|Please specify the 'other' cardiac septa defect below	String
Clinician_English	4.7|Abnormal cardiac rhythm(AV-block 1st degree)	Numeric
Clinician_English	4.7|Abnormal cardiac rhythm(AV-block 2nd degree (type 1/Wenckebach))	Numeric
Clinician_English	4.7|Abnormal cardiac rhythm(AV-block 2nd degree (type 2/Mobitz))	Numeric
Clinician_English	4.7|Abnormal cardiac rhythm(AV-block 3rd degree)	Numeric
Clinician_English	4.7|Abnormal cardiac rhythm(Wolff-Parkinson-White)	Numeric
Clinician_English	4.7|Abnormal cardiac rhythm(Atrial fibrillation)	Numeric
Clinician_English	4.7|Abnormal cardiac rhythm(Other)	Numeric
Clinician_English	4.7|Please specify the cardiac rhythm anomaly 'other' below	String
Clinician_English	4.7|Abnormal cardiac position(Dextrocardia)	Numeric
Clinician_English	4.7|Abnormal cardiac position(Other)	Numeric
Clinician_English	4.7|Please specify the cardiac position 'other'	String
Clinician_English	4.7|Abnormal cardiac morphology	String
Clinician_English	4.7|Hypoplastic left heart syndrome (HLHS)	Numeric
Clinician_English	4.7|Double outlet right ventricle (DORV)	Numeric
Clinician_English	4.7|Please specify the cardiac anomaly (further)/or paste the imaging report (in Dutch/English) below	String
Clinician_English	4.8|Gastrointestinal anomaly	Numeric
Clinician_English	4.8|Gastrointestinal anomaly specified(Constipation)	Numeric
Clinician_English	4.8|Gastrointestinal anomaly specified(Gastroesophageal reflux)	Numeric
Clinician_English	4.8|Gastrointestinal anomaly specified(Hypertrophic pyloric stenosis)	Numeric
Clinician_English	4.8|Gastrointestinal anomaly specified(Umbilical hernia)	Numeric
Clinician_English	4.8|Gastrointestinal anomaly specified(Diarrhea)	Numeric
Clinician_English	4.8|Gastrointestinal anomaly specified(Colitis ulcerosa)	Numeric
Clinician_English	4.8|Gastrointestinal anomaly specified(M. Crohn)	Numeric
Clinician_English	4.8|Gastrointestinal anomaly specified(M. Hirschsprung)	Numeric
Clinician_English	4.8|Gastrointestinal anomaly specified(Other)	Numeric
Clinician_English	4.8|Gastrointestinal anomaly specified(Anal anomaly)	Numeric
Clinician_English	4.8|Gastrointestinal anomaly specified(Gastroparesis)	Numeric
Clinician_English	4.8|Gastrointestinal anomaly specified(Liver anomaly)	Numeric
Clinician_English	4.8|Gastrointestinal anomaly specified(Pancreas anomaly)	Numeric
Clinician_English	4.8|Gastrointestinal anomaly specified(Diaphragmatic hernia)	Numeric
Clinician_English	4.8|Gastrointestinal anomaly specified(Absent galbladder)	Numeric
Clinician_English	4.8|Gastrointestinal anomaly specified(Spleen abnormality)	Numeric
Clinician_English	4.8|Gastrointestinal anomaly specified(Gastroesophageal reflux in early childhood only)	Numeric
Clinician_English	4.8|Gastrointestinal anomaly specified(Common mesentery)	Numeric
Clinician_English	4.8|Gastrointestinal anomaly specified(Gastrointestinal motility disorder)	Numeric
Clinician_English	4.8|Reflux(In infancy)	Numeric
Clinician_English	4.8|Reflux(Transient)	Numeric
Clinician_English	4.8|Reflux(Good with medication)	Numeric
Clinician_English	4.8|Reflux(Ongoing)	Numeric
Clinician_English	4.8|Age diagnosis colitis ulcerosa	Numeric
Clinician_English	4.8|Age diagnosis M Crohn	Numeric
Clinician_English	4.8|Please specify liver anomaly	String
Clinician_English	4.8|Please specify pancreas anomaly	String
Clinician_English	4.8|When did the gastrointestinal motility disorder develop?(Congenital)	Numeric
Clinician_English	4.8|When did the gastrointestinal motility disorder develop?(In early childhood)	Numeric
Clinician_English	4.8|When did the gastrointestinal motility disorder develop?(Later in life)	Numeric
Clinician_English	4.8|When did the gastrointestinal motility disorder develop?(Other)	Numeric
Clinician_English	4.8|Please specify 'other' about the gastrointestinal motility disorder	String
Clinician_English	4.8|Anal anomaly(Anal stenosis)	Numeric
Clinician_English	4.8|Anal anomaly(Anal fistula)	Numeric
Clinician_English	4.8|Anal anomaly(Anteriorly placed anus)	Numeric
Clinician_English	4.8|Anal anomaly(Other)	Numeric
Clinician_English	4.8|Anal anomaly(Anus atresia)	Numeric
Clinician_English	4.8|Please specify 'other'	String
Clinician_English	4.8|Please specify the 'other' gastrointestinal anomaly below	String
Clinician_English	4.9|Inguinal hernia	Numeric
Clinician_English	4.10|Genitourinary anomaly	Numeric
Clinician_English	4.11|Renal imaging performed	Numeric
Clinician_English	4.11|Renal anomaly	Numeric
Clinician_English	4.11|Renal anomaly specified(Hydronephrosis)	Numeric
Clinician_English	4.11|Renal anomaly specified(Nephrolithiasis)	Numeric
Clinician_English	4.11|Renal anomaly specified(Vesicoureteral reflux)	Numeric
Clinician_English	4.11|Renal anomaly specified(Megacalycosis)	Numeric
Clinician_English	4.11|Renal anomaly specified(Other)	Numeric
Clinician_English	4.11|Renal anomaly specified(Renal cysts)	Numeric
Clinician_English	4.11|Renal anomaly specified(Ectopic kidney)	Numeric
Clinician_English	4.11|Renal anomaly specified(Renal dysplasia)	Numeric
Clinician_English	4.11|Renal anomaly specified(Horseshoe kidney)	Numeric
Clinician_English	4.11|Renal anomaly specified(Fused renal ectopia)	Numeric
Clinician_English	4.11|Renal anomaly specified(Duplex system)	Numeric
Clinician_English	4.11|Renal anomaly specified(Renal hypoplasia)	Numeric
Clinician_English	4.11|Renal anomaly specified(Renal aplasia)	Numeric
Clinician_English	4.11|Age kidney stones detected? (years)	Numeric
Clinician_English	4.11|Please specify the renal anomaly 'other' below	String
Clinician_English	4.10|Urinary anomaly	Numeric
Clinician_English	4.10|Urinary anomaly specified(Ureter duplex)	Numeric
Clinician_English	4.10|Urinary anomaly specified(Congenital megaureter)	Numeric
Clinician_English	4.10|Urinary anomaly specified(Hypospadias)	Numeric
Clinician_English	4.10|Urinary anomaly specified(Other)	Numeric
Clinician_English	4.10|Urinary anomaly specified(Megacalicosis)	Numeric
Clinician_English	4.10|Urinary anomaly specified(Urethral fistula)	Numeric
Clinician_English	4.10|Please specify urinary anomaly 'other' below	String
Clinician_English	4.10|Genital anomaly	Numeric
Clinician_English	4.10|Genital anomaly specified(Hypoplastic labia majora)	Numeric
Clinician_English	4.10|Genital anomaly specified(Increased size of the clitoris)	Numeric
Clinician_English	4.10|Genital anomaly specified(Aplasia of the upper vagina)	Numeric
Clinician_English	4.10|Genital anomaly specified(Aplasia of the uterus)	Numeric
Clinician_English	4.10|Genital anomaly specified(Retractile testis)	Numeric
Clinician_English	4.10|Genital anomaly specified(Other)	Numeric
Clinician_English	4.10|Genital anomaly specified(Hypospadia)	Numeric
Clinician_English	4.10|Genital anomaly specified(Scrotum hypoplasia/small scrotum)	Numeric
Clinician_English	4.12|Cryptorchidism	Numeric
Clinician_English	4.10|Please specify the genital anomaly 'Other' below	String
Clinician_English	4.13|Respiratory system anomaly	Numeric
Clinician_English	4.13|Respiratory system anomaly specified(Recurrent upper respiratory tract infections)	Numeric
Clinician_English	4.13|Respiratory system anomaly specified(Recurrent lower respiratory tract infections)	Numeric
Clinician_English	4.13|Respiratory system anomaly specified(Laryngomalacia)	Numeric
Clinician_English	4.13|Respiratory system anomaly specified(Tracheolaryngomalacia)	Numeric
Clinician_English	4.13|Respiratory system anomaly specified(Bronchial hyperreactivity during childhood)	Numeric
Clinician_English	4.13|Respiratory system anomaly specified(Asthma)	Numeric
Clinician_English	4.13|Respiratory system anomaly specified(Chronic obstructive pulmonary disease (COPD))	Numeric
Clinician_English	4.13|Respiratory system anomaly specified(Obstructive sleep apnea (OSAS))	Numeric
Clinician_English	4.13|Respiratory system anomaly specified(Other)	Numeric
Clinician_English	4.13|Respiratory system anomaly specified(Abnormal lung lobulation)	Numeric
Clinician_English	4.13|Respiratory system anomaly specified(Left lung hypoplasia)	Numeric
Clinician_English	4.13|Respiratory system anomaly specified(Lung hypoplasia)	Numeric
Clinician_English	4.13|Respiratory system anomaly specified(Allergic rhinitis/hay fever)	Numeric
Clinician_English	4.13|Please specify the respiratory system anomaly 'other' below	String
Clinician_English	4.14|Immune system anomaly	Numeric
Clinician_English	4.14|Immune system anomaly specified(Frequent urinary tract infections)	Numeric
Clinician_English	4.14|Immune system anomaly specified(Frequent ear-nose-throat infections)	Numeric
Clinician_English	4.14|Immune system anomaly specified(Frequent otitis media)	Numeric
Clinician_English	4.14|Immune system anomaly specified(Respiratory infections)	Numeric
Clinician_English	4.14|Immune system anomaly specified(Abnormal immune system values)	Numeric
Clinician_English	4.14|Immune system anomaly specified(Other)	Numeric
Clinician_English	4.14|Immune system anomaly specified(Thymus agenesis)	Numeric
Clinician_English	4.14|Please specify the immune system anomaly 'Abnormal immune values' below	String
Clinician_English	4.14|Please specify the immune system anomaly 'Other' below	String
Clinician_English	4.14|Please specify the treatment of the immune deficiency	String
Clinician_English	4.15|Musculoskeletal system anomaly	Numeric
Clinician_English	4.15|Musculoskeletal system anomaly specified(Scoliosis)	Numeric
Clinician_English	4.15|Musculoskeletal system anomaly specified(Pectus excavatum)	Numeric
Clinician_English	4.15|Musculoskeletal system anomaly specified(Pectus carinatum)	Numeric
Clinician_English	4.15|Musculoskeletal system anomaly specified(Other)	Numeric
Clinician_English	4.15|Musculoskeletal system anomaly specified(Hyperlordosis)	Numeric
Clinician_English	4.15|Musculoskeletal system anomaly specified(Kyphosis)	Numeric
Clinician_English	4.15|Musculoskeletal system anomaly specified(Limb muscle atrophy)	Numeric
Clinician_English	4.15|Musculoskeletal system anomaly specified(Neck muscle weakness)	Numeric
Clinician_English	4.15|Musculoskeletal system anomaly specified(Dystonia-like movements)	Numeric
Clinician_English	4.15|Musculoskeletal system anomaly specified(Muscle weakness)	Numeric
Clinician_English	4.15|Musculoskeletal system anomaly specified(Congenital hip dysplasia)	Numeric
Clinician_English	4.15|Musculoskeletal system anomaly specified(Talipes equinovarus)	Numeric
Clinician_English	4.15|Severity of scoliosis	Numeric
Clinician_English	4.15|If known, please specify the degrees below	Numeric
Clinician_English	4.15|Scoliosis treatment(None)	Numeric
Clinician_English	4.15|Scoliosis treatment(Brace)	Numeric
Clinician_English	4.15|Scoliosis treatment(Operation)	Numeric
Clinician_English	4.15|Scoliosis treatment(Fysiotherapy)	Numeric
Clinician_English	4.15|Scoliosis treatment(Operation planned)	Numeric
Clinician_English	4.15|Please indicate the age at which the brace was given	Numeric
Clinician_English	4.15|Please indicate the age of operation (scoliosis)	Numeric
Clinician_English	4.15|Please describe the muscle weakness (symptoms, which muscles, age onset)	String
Clinician_English	4.15|Please specify the musculoskeletal anomaly 'other'	String
Clinician_English	4.16|Bone age	Numeric
Clinician_English	4.16|By how many months is the bone age delayed?	Numeric
Clinician_English	4.16|At what age was the bone age measured? (years)	Numeric
Clinician_English	4.16|By how many months is the bone age advanced?	Numeric
Clinician_English	4.16|At what age was the bone age measured? (years)	Numeric
Clinician_English	4.17|Joint laxity	Numeric
Clinician_English	4.18|Elbow luxation?	Numeric
Clinician_English	4.19|Patella luxation?	Numeric
Clinician_English	4.20|Early arthritis	Numeric
Clinician_English	4.20|Age arthritis	Numeric
Clinician_English	4.20|Please specify arthritis below (kind, age and/or treatment)	String
Clinician_English	4.21|Flat foot/pes planus/planovalgus	Numeric
Clinician_English	4.22|Support insoles? (steunzolen)	Numeric
Clinician_English	4.23|Sandal gap	Numeric
Clinician_English	4.24|Dentition	Numeric
Clinician_English	4.24|Please specify which type of dentition(Primary)	Numeric
Clinician_English	4.24|Please specify which type of dentition(Permanent)	Numeric
Clinician_English	4.25|Dentition(Normal)	Numeric
Clinician_English	4.25|Dentition(Crowding)	Numeric
Clinician_English	4.25|Dentition(Widely spaced teeth)	Numeric
Clinician_English	4.25|Dentition(Bad dentition)	Numeric
Clinician_English	4.25|Dentition(Premature loss)	Numeric
Clinician_English	4.25|Dentition(Malocclusion)	Numeric
Clinician_English	4.25|Dentition(Irregular dentition)	Numeric
Clinician_English	4.25|Dentition(Misalignment)	Numeric
Clinician_English	4.25|Dentition(Other)	Numeric
Clinician_English	4.25|Dentition(Small primary teeth)	Numeric
Clinician_English	4.25|Dentition(Small permanent teeth)	Numeric
Clinician_English	4.25|Dentition(Pointed teeth)	Numeric
Clinician_English	4.25|Please specify dentition 'other'	String
Clinician_English	4.26|Hands and/or feet anomaly(Hands)	Numeric
Clinician_English	4.26|Hands and/or feet anomaly(Feet)	Numeric
Clinician_English	4.26|Hands and/or feet anomaly(None)	Numeric
Clinician_English	4.26|Hand and/or feet anomaly specified (if not digit anomaly)	String
Clinician_English	4.27|Digit anomalies	Numeric
Clinician_English	4.27|Digits of hands and/or feet(Hands)	Numeric
Clinician_English	4.27|Digits of hands and/or feet(Feet)	Numeric
Clinician_English	4.27|Digits of hands and/or feet(None)	Numeric
Clinician_English	4.27|Which finger(s)(1st (thumb/hallux))	Numeric
Clinician_English	4.27|Which finger(s)(2nd)	Numeric
Clinician_English	4.27|Which finger(s)(3rd)	Numeric
Clinician_English	4.27|Which finger(s)(4th)	Numeric
Clinician_English	4.27|Which finger(s)(5th (little finger/little toe))	Numeric
Clinician_English	4.27|Which toe(s)(1st (thumb/hallux))	Numeric
Clinician_English	4.27|Which toe(s)(2nd)	Numeric
Clinician_English	4.27|Which toe(s)(3rd)	Numeric
Clinician_English	4.27|Which toe(s)(4th)	Numeric
Clinician_English	4.27|Which toe(s)(5th (little finger/little toe))	Numeric
Clinician_English	4.27|1st finger anomaly(short)	Numeric
Clinician_English	4.27|1st finger anomaly(long)	Numeric
Clinician_English	4.27|1st finger anomaly(curved)	Numeric
Clinician_English	4.27|1st finger anomaly(broad)	Numeric
Clinician_English	4.27|2nd finger anomaly(short)	Numeric
Clinician_English	4.27|2nd finger anomaly(long)	Numeric
Clinician_English	4.27|2nd finger anomaly(curved)	Numeric
Clinician_English	4.27|2nd finger anomaly(broad)	Numeric
Clinician_English	4.27|3rd finger anomaly(short)	Numeric
Clinician_English	4.27|3rd finger anomaly(long)	Numeric
Clinician_English	4.27|3rd finger anomaly(curved)	Numeric
Clinician_English	4.27|3rd finger anomaly(broad)	Numeric
Clinician_English	4.27|4th finger anomaly(short)	Numeric
Clinician_English	4.27|4th finger anomaly(long)	Numeric
Clinician_English	4.27|4th finger anomaly(curved)	Numeric
Clinician_English	4.27|4th finger anomaly(broad)	Numeric
Clinician_English	4.27|5th finger anomaly(short)	Numeric
Clinician_English	4.27|5th finger anomaly(long)	Numeric
Clinician_English	4.27|5th finger anomaly(curved)	Numeric
Clinician_English	4.27|5th finger anomaly(broad)	Numeric
Clinician_English	4.27|A- or hypoplasia of the 5th middle phalanx finger(s)	Numeric
Clinician_English	4.27|A- or hypoplasia of the 5th distal phalanx finger(s)	Numeric
Clinician_English	4.27|1st toe anomaly(short)	Numeric
Clinician_English	4.27|1st toe anomaly(long)	Numeric
Clinician_English	4.27|1st toe anomaly(curved)	Numeric
Clinician_English	4.27|1st toe anomaly(broad)	Numeric
Clinician_English	4.27|2nd toe anomaly(short)	Numeric
Clinician_English	4.27|2nd toe anomaly(long)	Numeric
Clinician_English	4.27|2nd toe anomaly(curved)	Numeric
Clinician_English	4.27|2nd toe anomaly(broad)	Numeric
Clinician_English	4.27|3rd toe anomaly(short)	Numeric
Clinician_English	4.27|3rd toe anomaly(long)	Numeric
Clinician_English	4.27|3rd toe anomaly(curved)	Numeric
Clinician_English	4.27|3rd toe anomaly(broad)	Numeric
Clinician_English	4.27|4rth toe anomaly(short)	Numeric
Clinician_English	4.27|4rth toe anomaly(long)	Numeric
Clinician_English	4.27|4rth toe anomaly(curved)	Numeric
Clinician_English	4.27|4rth toe anomaly(broad)	Numeric
Clinician_English	4.27|5th toe anomaly(short)	Numeric
Clinician_English	4.27|5th toe anomaly(long)	Numeric
Clinician_English	4.27|5th toe anomaly(curved)	Numeric
Clinician_English	4.27|5th toe anomaly(broad)	Numeric
Clinician_English	4.27|A- or hypoplasia of the 5th middle phalanx toe(s)	Numeric
Clinician_English	4.27|A- or hypoplasia of the 5th distal phalanx toe(s)	Numeric
Clinician_English	4.28|Distal phalanges(Normal)	Numeric
Clinician_English	4.28|Distal phalanges(Short)	Numeric
Clinician_English	4.28|Distal phalanges(Prominent)	Numeric
Clinician_English	4.28|Distal phalanges(Other)	Numeric
Clinician_English	4.28|Please specify 'other'	String
Clinician_English	4.29|Interphalangeal joints(Normal)	Numeric
Clinician_English	4.29|Interphalangeal joints(Prominent)	Numeric
Clinician_English	4.29|Interphalangeal joints(Other)	Numeric
Clinician_English	4.29|Please specify 'other'	String
Clinician_English	4.30|Hexadactyly(No)	Numeric
Clinician_English	4.30|Hexadactyly(Yes, left hand)	Numeric
Clinician_English	4.30|Hexadactyly(Yes, right hand)	Numeric
Clinician_English	4.30|Hexadactyly(Yes, left foot)	Numeric
Clinician_English	4.30|Hexadactyly(Yes, right foot)	Numeric
Clinician_English	4.27|In case of other digit anomalies, please specify below	String
Clinician_English	4.31|Fetal finger pads	Numeric
Clinician_English	4.32|Nail anomaly	Numeric
Clinician_English	4.32|Nail anomaly specified(Small)	Numeric
Clinician_English	4.32|Nail anomaly specified(Thin)	Numeric
Clinician_English	4.32|Nail anomaly specified(Other)	Numeric
Clinician_English	4.32|Nail anomaly specified(Absent)	Numeric
Clinician_English	4.32|Please specify 'other'	String
Clinician_English	4.32|Which nails(All nails)	Numeric
Clinician_English	4.32|Which nails(5th finger(s) only)	Numeric
Clinician_English	4.32|Which nails(5th toe(s) only)	Numeric
Clinician_English	4.32|Which nails(Other)	Numeric
Clinician_English	4.32|Which nails(fingernails)	Numeric
Clinician_English	4.32|Which nails(toenails)	Numeric
Clinician_English	4.32|Please specify which nails 'other'	String
Clinician_English	4.33|Growth rate nails	Numeric
Clinician_English	4.34|Skin anomaly	Numeric
Clinician_English	4.34|Skin anomaly specified(Cafe-au-lait spots)	Numeric
Clinician_English	4.34|Skin anomaly specified(Hyperpigmentation)	Numeric
Clinician_English	4.34|Skin anomaly specified(Hypopigmentation)	Numeric
Clinician_English	4.34|Skin anomaly specified(Hyperkeratosis)	Numeric
Clinician_English	4.34|Skin anomaly specified(Eczema)	Numeric
Clinician_English	4.34|Skin anomaly specified(Atopic dermatitis)	Numeric
Clinician_English	4.34|Skin anomaly specified(Other)	Numeric
Clinician_English	4.34|Skin anomaly specified(Sacral dimple)	Numeric
Clinician_English	4.34|Skin anomaly specified(Naevi)	Numeric
Clinician_English	4.34|Skin anomaly specified(Decubitus)	Numeric
Clinician_English	4.34|Please specify skin anomaly 'other' below	String
Clinician_English	4.34|Please specify the number of cafe-au-lait spots	Numeric
Clinician_English	4.34|Please describe the cafe-au-lait lesion(s) below (number, location etc.)	String
Clinician_English	4.34|Please describe the hyperpigmentation spot(s) below (number, location etc.)	String
Clinician_English	4.34|Please describe the hypopigmentation spot(s) below (number, location etc.)	String
Clinician_English	4.34|Please describe the hyperkeratotic spot(s) below (number, location etc.)	String
Clinician_English	4.34|Please describe the naevi spot(s) below (number, location etc.)	String
Clinician_English	4.35|Hyperhidrosis/excessive sweating	Numeric
Clinician_English	4.36|Cancer/neoplasia	Numeric
Clinician_English	4.36|Age cancer	Numeric
Clinician_English	4.36|Please describe the type and stage of cancer, treatment and prognosis	String
Clinician_English	5.1|Hypertrichosis	Numeric
Clinician_English	5.1|Location hypertrichosis	Numeric
Clinician_English	5.1|Please specify hypertrichosis location 'other'	String
Clinician_English	5.2|Hair(Sparse scalp hair)	Numeric
Clinician_English	5.2|Hair(Thick hair)	Numeric
Clinician_English	5.2|Hair(Fine hair)	Numeric
Clinician_English	5.2|Hair(Coarse hair)	Numeric
Clinician_English	5.2|Hair(Low anterior hairline)	Numeric
Clinician_English	5.2|Hair(Frontal bossing)	Numeric
Clinician_English	5.2|Hair(Bitemporal hairline low.forward)	Numeric
Clinician_English	5.2|Hair(Low posterior hairline)	Numeric
Clinician_English	5.2|Hair(Other)	Numeric
Clinician_English	5.2|Hair(Normal)	Numeric
Clinician_English	5.2|Hair(Receding hairline)	Numeric
Clinician_English	5.2|Hair(High anterior hairline)	Numeric
Clinician_English	5.2|*Please specify hair 'other'	String
Clinician_English	5.3|Coarse facial features	Numeric
Clinician_English	5.4|Forehead(High)	Numeric
Clinician_English	5.4|Forehead(Small)	Numeric
Clinician_English	5.4|Forehead(Broad)	Numeric
Clinician_English	5.4|Forehead(Narrow)	Numeric
Clinician_English	5.4|Forehead(Normal)	Numeric
Clinician_English	5.5|Frontal bossing	Numeric
Clinician_English	5.6|Eyebrows(Normal)	Numeric
Clinician_English	5.6|Eyebrows(Thick)	Numeric
Clinician_English	5.6|Eyebrows(Thin)	Numeric
Clinician_English	5.6|Eyebrows(Arched)	Numeric
Clinician_English	5.6|Eyebrows(Sparse)	Numeric
Clinician_English	5.6|Eyebrows(Synophrys)	Numeric
Clinician_English	5.7|Eyelashes(Normal)	Numeric
Clinician_English	5.7|Eyelashes(Long)	Numeric
Clinician_English	5.7|Eyelashes(Short)	Numeric
Clinician_English	5.7|Eyelashes(Sparse)	Numeric
Clinician_English	5.7|Eyelashes(Absent)	Numeric
Clinician_English	5.8|Ptosis	Numeric
Clinician_English	5.9|Hypertelorism	Numeric
Clinician_English	5.10|Palpebral fissures(Normal)	Numeric
Clinician_English	5.10|Palpebral fissures(Upslanted)	Numeric
Clinician_English	5.10|Palpebral fissures(Downward)	Numeric
Clinician_English	5.10|Palpebral fissures(Long)	Numeric
Clinician_English	5.10|Palpebral fissures(Short)	Numeric
Clinician_English	5.10|Palpebral fissures(Narrow)	Numeric
Clinician_English	5.11|Tear duct	Numeric
Clinician_English	5.12|Tear production	Numeric
Clinician_English	5.13|Nasal bridge(Normal)	Numeric
Clinician_English	5.13|Nasal bridge(Wide)	Numeric
Clinician_English	5.13|Nasal bridge(Narrow)	Numeric
Clinician_English	5.13|Nasal bridge(Flat/depressed)	Numeric
Clinician_English	5.13|Nasal bridge(Prominent)	Numeric
Clinician_English	5.13|Nasal bridge(Absent)	Numeric
Clinician_English	5.14|Nose(Normal)	Numeric
Clinician_English	5.14|Nose(Short)	Numeric
Clinician_English	5.14|Nose(Long)	Numeric
Clinician_English	5.14|Nose(Wide)	Numeric
Clinician_English	5.15|Nasal tip(Normal)	Numeric
Clinician_English	5.15|Nasal tip(Broad)	Numeric
Clinician_English	5.15|Nasal tip(Narrow)	Numeric
Clinician_English	5.15|Nasal tip(Prominent)	Numeric
Clinician_English	5.15|Nasal tip(Upturned)	Numeric
Clinician_English	5.15|Nasal tip(Depressed)	Numeric
Clinician_English	5.15|Nasal tip(Bulbous nose)	Numeric
Clinician_English	5.15|Nasal tip(Bifid nasal tip)	Numeric
Clinician_English	5.15|Nasal tip(Other)	Numeric
Clinician_English	5.15|Please specify nasal tip other	String
Clinician_English	5.16|Alae nasi, thick	Numeric
Clinician_English	5.17|Prominent/low columella	Numeric
Clinician_English	5.18|Philtrum(Normal)	Numeric
Clinician_English	5.18|Philtrum(Short)	Numeric
Clinician_English	5.18|Philtrum(Long)	Numeric
Clinician_English	5.18|Philtrum(Narrow)	Numeric
Clinician_English	5.18|Philtrum(Wide)	Numeric
Clinician_English	5.19|Palate(Normal)	Numeric
Clinician_English	5.19|Palate(Cleft)	Numeric
Clinician_English	5.19|Palate(Bifid uvula)	Numeric
Clinician_English	5.19|Palate(Submucous cleft)	Numeric
Clinician_English	5.19|Palate(Arched)	Numeric
Clinician_English	5.19|Palate(High)	Numeric
Clinician_English	5.20|Mouth, wide	Numeric
Clinician_English	5.20|Mouth, small	Numeric
Clinician_English	5.21|Upper lip	Numeric
Clinician_English	5.22|Lower lip	Numeric
Clinician_English	5.22|Lower lip, drooping	Numeric
Clinician_English	5.23|Macroglossia	Numeric
Clinician_English	5.23|Is tongue reduction needed due to the macroglossia?	Numeric
Clinician_English	5.24|Retrognathia	Numeric
Clinician_English	5.25|Ears abnormal	Numeric
Clinician_English	5.25|Ears abnormal, location(Normal)	Numeric
Clinician_English	5.25|Ears abnormal, location(Low-set)	Numeric
Clinician_English	5.25|Ears abnormal, location(Posteriorly rotated)	Numeric
Clinician_English	5.25|Ears abnormal, morphology(Normal)	Numeric
Clinician_English	5.25|Ears abnormal, morphology(Macrotia)	Numeric
Clinician_English	5.25|Ears abnormal, morphology(Microtia (1st degree))	Numeric
Clinician_English	5.25|Ears abnormal, morphology(Microtia (2nd degree))	Numeric
Clinician_English	5.25|Ears abnormal, morphology(Microtia (3rd degree))	Numeric
Clinician_English	5.25|Ears abnormal, morphology(Overfolded helix)	Numeric
Clinician_English	5.25|Ears abnormal, morphology(Cupped ear)	Numeric
Clinician_English	5.25|Ears abnormal, morphology(Uplifted earlobe)	Numeric
Clinician_English	5.25|Ears abnormal, morphology(Small/hypoplastic earlobe)	Numeric
Clinician_English	5.25|Ears abnormal, morphology(Forward facing earlobe)	Numeric
Clinician_English	5.25|Ears abnormal, morphology(Ear pit(s))	Numeric
Clinician_English	5.25|Ears abnormal, morphology(Protruding)	Numeric
Clinician_English	5.25|Ears abnormal, morphology(Other)	Numeric
Clinician_English	5.25|Ears abnormal, morphology(Narrow ear canal)	Numeric
Clinician_English	5.25|Please specify abnormal ear(s) below	String
Clinician_English	5.26|If you have additional information/remarks/question(s), please type them here	String
Clinician_English	6.1|Usage of aid(s) in daily activities	Numeric
Clinician_English	6.1|Usage of(Wheelchair)	Numeric
Clinician_English	6.1|Usage of(Buggy)	Numeric
Clinician_English	6.1|Usage of(Crutches)	Numeric
Clinician_English	6.1|Usage of(Other)	Numeric
Clinician_English	6.1|Please specify 'other'	String
Clinician_English	6.2|Physiotherapy scores	String
Clinician_English	6.3|If possible, upload here the physiotherapy report/result	String
Clinician_English	6.4|Speech therapy scores	String
Clinician_English	6.5|If possible, upload here the speech therapy report/result	String
Clinician_English	6.6|If you have any other developmental reports you can share. Please upload it here.	String
Clinician_English	6.7|Involved (para)medical specialists in the care for this patient (currently or previously)(Cardiolgist)	Numeric
Clinician_English	6.7|Involved (para)medical specialists in the care for this patient (currently or previously)(Clinical geneticist)	Numeric
Clinician_English	6.7|Involved (para)medical specialists in the care for this patient (currently or previously)(Dentist)	Numeric
Clinician_English	6.7|Involved (para)medical specialists in the care for this patient (currently or previously)(Dermatologist)	Numeric
Clinician_English	6.7|Involved (para)medical specialists in the care for this patient (currently or previously)(Doctor for mentally disabled)	Numeric
Clinician_English	6.7|Involved (para)medical specialists in the care for this patient (currently or previously)(Ear-nose-throat doctor)	Numeric
Clinician_English	6.7|Involved (para)medical specialists in the care for this patient (currently or previously)(Eye doctor)	Numeric
Clinician_English	6.7|Involved (para)medical specialists in the care for this patient (currently or previously)(Neurologist)	Numeric
Clinician_English	6.7|Involved (para)medical specialists in the care for this patient (currently or previously)(Occupational therapist)	Numeric
Clinician_English	6.7|Involved (para)medical specialists in the care for this patient (currently or previously)(Orthopedic surgeon)	Numeric
Clinician_English	6.7|Involved (para)medical specialists in the care for this patient (currently or previously)(Pediatrician)	Numeric
Clinician_English	6.7|Involved (para)medical specialists in the care for this patient (currently or previously)(Physiotherapist)	Numeric
Clinician_English	6.7|Involved (para)medical specialists in the care for this patient (currently or previously)(Psychiatrist)	Numeric
Clinician_English	6.7|Involved (para)medical specialists in the care for this patient (currently or previously)(Psychologist and/or orthopedagogue)	Numeric
Clinician_English	6.7|Involved (para)medical specialists in the care for this patient (currently or previously)(Rehabilitation specialist)	Numeric
Clinician_English	6.7|Involved (para)medical specialists in the care for this patient (currently or previously)(Speech therapist)	Numeric
Clinician_English	6.7|Involved (para)medical specialists in the care for this patient (currently or previously)(Urologist)	Numeric
Clinician_English	6.7|Involved (para)medical specialists in the care for this patient (currently or previously)(Other)	Numeric
Clinician_English	6.7|Specify 'other' here	String
Clinician_English	6.8|Went to regular (primary) school	Numeric
Clinician_English	6.8|Was he/she able to keep up with peers?	Numeric
Clinician_English	6.8|For how many years?	Numeric
Clinician_English	6.8|Please describe whether he/she was able to keep up with peer (level)	String
Clinician_English	6.8|Please describe the education/daycare he/she received/receives	String
Clinician_English	6.9|Living situation(At home/with parent(s))	Numeric
Clinician_English	6.9|Living situation(Assisted living)	Numeric
Clinician_English	6.9|Living situation(24h care)	Numeric
Clinician_English	6.9|Living situation(1 on 1 guidance)	Numeric
Clinician_English	6.9|Living situation(Group home/residential facility (nâ‰¤6))	Numeric
Clinician_English	6.9|Living situation(Group home/residential facility (n>6))	Numeric
Clinician_English	6.9|Living situation(Other)	Numeric
Clinician_English	6.9|Please specify living situation 'other'	String
Clinician_English	6.9|Please describe how he/she functioned after moving away from parents, and at which age(s) the move(s) occurred	String
Clinician_English	6.10|If you have additional information/remarks/question(s), please type them here	String
